# Supplementary material for: Expression Dynamics of Heme Oxygenase-1 in Tumor Cells and the Host Contributes to the Progression of Tumors
Source: J Pers Med. 2021 Dec 9;11(12):1340. doi: 10.3390/jpm11121340 (PMC8704574; doi:10.3390/jpm11121340)
Supplement: Supplementary file 1 [file jpm-11-01340-s001.zip]

Archive with 1 entries (1 files):
- jpm-1474693-supplementary.pdf
